# Supplementary material for: Improved mitochondrial function in the hearts of sarcolipin-deficient dystrophin and utrophin double-knockout mice
Source: JCI Insight. 2024 Apr 2;9(9):e170185. doi: 10.1172/jci.insight.170185 (PMC11141945; doi:10.1172/jci.insight.170185)
Supplement: Supporting data values [file jciinsight-9-170185-s017.xlsx]

## Sheet: Figure 1
Figure 1a					Figure 1b					Figure 1c					Figure 1d					Figure 1e
WT	mdx:utrn-/-	mdx:utrn-/-:sln+/-			WT	mdx:utrn-/-	mdx:utrn-/-:sln+/-			WT	mdx:utrn-/-	mdx:utrn-/-:sln+/-			WT	mdx:utrn-/-	mdx:utrn-/-:sln+/-			WT	mdx:utrn-/-	mdx:utrn-/-:sln+/-
2.434	3.7128	2.76478			2.43277	4.40135	2.95355			123	134	126			731	2377	839			64.3713	84.3559	93.6087
2.176	3.4868	2.82129			3.10159	3.83455	3.60483			114	155	125			1265	2126	1144			89.4327	90.9313	78.264
2.342	2.75672	2.72931			2.71646	3.87463	3.29694			113	199	136			812	1870	1093			75.5178	91.8602	82.7833
2.352	3.19521	2.28768			3.57153	4.01785	3.65702			135	159	129			678	1177	1248			86.5673	79.5254	62.5558
2.632	3.29726	2.64476			3.09604	3.6217	3.31908			129	141	127			1348	1554	1312			73.7075	91.0418	68.9477
2.361	3.06219	2.43616			3.56235	4.0065	3.69489			136	141	131			919	1080	819			76.2637	76.4306	73.3986
2.53	2.52287	2.29652			3.34308	3.24278	3.68232			133	158	139			656	1260	1156			71.0286	77.7996	62.1539
2.983	2.93685	2.63926			3.60117	3.55501	3.56097			118	135	132			788	1923	1004			89.2368	84.2014	71.6738
2.594	2.89376	2.68558			3.66418	3.25516	3.35086			114	153	131			1146	1203	1051			72.0276	82.6116	75.417
2.652	2.87197	2.73571			3.36058	3.80197	2.87793			121	178	128			1402	1777	721			72.3893	88.8974	82.9286
2.636	3.25964	2.38663			3.55639	3.96255	3.32349			130	170	133			865	2908	1166			78.4355	75.5392	84.8876
2.753	2.9749	2.82123			3.28162	3.49675	3.61483			114	181	124			1140	1547	1245			77.4003	82.2612	76.7964
2.317	2.6672	3.16468			2.99738	3.77367	3.04777			112	168	128			1359	2054	1443			70.5904	85.0762	66.2788
2.449	2.61592	2.59859			2.95174	3.40776	2.78884			138	146	139			812	1205	852			81.7205	76.7638	77.0683
2.439	3.17944	2.14173			3.39363	3.7708	3.68747			138	186	129			849	1422	902			82.6363	84.3174	68.4942
3.065	2.70832	2.44401			2.30659	3.73164	3.41261				160	140			609	3599	784			79.9652	86.3614	70.6111
2.512	2.51359	2.63003			3.56633	3.66094	3.78655				134	127			408	2791	643			62.1403	77.2948	71.0169
2.308	3.19113	2.59356				4.12852	3.22182				137	137			790	1466	1171			64.7137	99.6181	78.7814
	3.17981	2.74671				3.192	3.77779				132	129				1293	1080				89.6866	73.1329
	2.58038	2.8375				3.51877	4.21314				171	134				1128	1242				75.6608	76.0305
	2.41229	2.5382				3.1883	3.66034				137	138				1678	1125				74.9306	69.1293
	2.70394	2.92068				3.6086	3.71258				158	124				1769	1341				83.7847	83.7318
	2.67685	2.87227				3.19492	2.63638				136	123				1395	1348				96.4702	79.4842
	3.32186	3.52845				3.4434	3.86585				131	112				2344	795				77.3557	75.6108
	3.81306	2.76761				4.0876	3.87769				130	124				1587	1480				93.2834	75.7503
	3.38853	3.38808				3.55919	4.05217				153	129				1181	886				95.2051	76.4383
	3.17025	2.83784				3.21862	3.57227				136	140				1237	1244				98.4973	82.3048
	3.21	2.16987				4.18676	3.46156				162	109				2035	1535				76.676	71.4593
	2.85169	2.76251				3.58677	3.52526				154	125					843				79.5058	61.6971
	3.64491	2.39242				4.53976	3.71596					140					1120				80.2885	67.3527
		2.72925					3.68696					107					1238					81.7242
		2.91941										136					850					74.4366
		3.02785										123					945					66.2914
		2.46336										123					1067
												164					972
												158					725
												122					1020

## Sheet: Figure 2
Figure 2a					Figure 2b					Figure 2c
WT	mdx:utrn-/-	mdx:utrn-/-:sln+/-			WT	mdx:utrn-/-	mdx:utrn-/-:sln+/-			WT	mdx:utrn-/-	mdx:utrn-/-:sln+/-	WT	mdx:utrn-/-	mdx:utrn-/-:sln+/-
3.30274	13.008	3.12467			1.28978	1.72891	1.34643			0.985044	1.52848	1.66636	0.997685	0.689819	0.981769
3.07136	14.0196	4.19429			1.30862	1.70239	1.32038			1.01132	1.36281	1.40158	1.04307	0.726362	0.895474
5.664	17.3435	5.8796			1.29026	1.74431	1.3399			1.00363	1.47419	1.93535	0.959246	0.779006	0.963652
3.97231	15.1048	3.26543								1.23613	1.74798	1.93192	1.07628	0.746052	0.824846
										0.993635	1.47162	1.76188	1.0592	0.639663	0.84387

## Sheet: Figure 3
Figure 3b								Figure 3c
WT	mdx:utrn-/-	mdx:utrn-/-:sln+/-	WT	mdx:utrn-/-	mdx:utrn-/-:sln+/-			Time (min)		WT					mdx:utrn-/-					mdx:utrn-/-:sln+/-
504.34	370.694	391.944	67.4792	71.7292	70.1875			2.05827		576.34	777.54	674.22	542.26		417.04	416.25	484.32	403.02		852.68	688.42	619.51	818.56
388.611	405.59	564.444	64.6458	73.6042	64.8125			7.07709		564.54	762.44	626.97	568.84		415.9	420.08	468.57	418.08		865.96	730.03	606.69	794.11
355.069	402.361	398.507	67.5625	59.3125	73.8125			13.3125		126.85	170.02	181.77	162.85		142.07	172.54	148.86	116.09		313.34	251.95	195.7	200.47
397.361	355.486	350.486	65.1042	77.8958	74.8125			18.3137		162.47	174.84	180.41	166.29		199.37	182.16	156.59	137.87		323.14	256.26	188.64	191.12
								24.5483		489.86	679.95	545.06	480.21		346.82	354.17	361.56	388.26		643.06	583.44	557.52	651.14
								29.3747		493.06	674.05	586.95	470.81		342.01	366.87	342.18	388.09		606.23	564.8	568.69	667.14
								35.9305		11.61	14.42	29.32	48.24		10.32	34.14	27.84	17.7		56.63	24.14	25.08	31.99
								40.9368		6.01	34.36	39.99	44.66		14.15	52.01	31.58	23.87		53.34	34.71	45.41	30.78
Figure 3d																			Figure 3e
		WT					mdx:utrn-/-					mdx:utrn-/-:sln+/-							WT	mdx:utrn-/-	mdx:utrn-/-:sln+/-
State III		570.44	769.99	650.59	555.55		416.47	418.17	476.45	410.55		859.32	709.22	613.1	806.34				3.28273	2.5717	2.70024
State IV0		144.66	172.43	181.09	164.57		170.72	177.35	152.72	126.98		318.24	254.11	192.17	195.8				3.94343	2.4395	2.79102
State IIIμ		491.46	677	566.01	475.51		344.42	360.52	351.87	388.17		624.64	574.12	563.1	659.14				4.4655	2.3579	3.19038
																			3.59269	3.1196	4.11826
																			3.37573	3.2332	3.47986

## Sheet: Figure 4
Figure 4b					Figure 4c					Figure 4d									Figure 4e
											Oxyblot				4-HNE
WT	mdx:utrn-/-	mdx:utrn-/-:sln+/-			WT	mdx:utrn-/-	mdx:utrn-/-:sln+/-			WT	mdx:utrn-/-	mdx:utrn-/-:sln+/-		WT	mdx:utrn-/-	mdx:utrn-/-:sln+/-			WT	mdx:utrn-/-	mdx:utrn-/-:sln+/-
1.93849	0.175154	1.02421			13.3144	2.532	19.7462			0.953103	1.01276	1.01475		1.08582	0.705124	0.969796			0.863032	1.07993	0.859559
1.93569	0.221845	0.875371			10.7814	2.95033	21.373			1.0469	0.796519	1.46789		0.914183	0.887383	1.20398			1.13697	1.01303	1.25981
1.99415	0.228475	1.55924			19.6438	3.9045	15.5084			0.859475	0.824599	0.807413		0.981002	1.09097	1.18015			0.944448	0.83103	0.737075
2.25867	0.232675	1.90932			17.4049	4.07263	12.0052			1.14053	0.677803	1.02747		1.019	1.21731	1.34539			1.05555	0.653025	0.809421

## Sheet: Figure 5
Figure 5b					Figure 5c					Figure 5d					Figure 5e
WT	mdx:utrn-/-	mdx:utrn-/-:sln+/-			WT	mdx:utrn-/-	mdx:utrn-/-:sln+/-			WT	mdx:utrn-/-	mdx:utrn-/-:sln+/-			WT	mdx:utrn-/-	mdx:utrn-/-:sln+/-
29.6	53.6	42.25			1.68634	0.812337	1.20754			1.96176	1.32317	1.61356			1.01343	0.706172	0.555714
38.3333	58.625	41			1.31068	0.710859	1.3128			1.89124	1.22106	1.53597			1.13872	0.640194	0.818696
37.7778	62	48.5			1.26602	0.53501	1.01256			1.8783	1.20253	1.94887			0.751076	0.65969	0.768394
															1.13874	0.864479	0.521651
															0.958036	0.703707	0.501673

## Sheet: Figure 6
Figure 6a										Figure 6b
WT			mdx:utrn-/-			mdx:utrn-/-:sln+/-				WT	mdx:utrn-/-	mdx:utrn-/-:sln+/-		WT	mdx:utrn-/-	mdx:utrn-/-:sln+/-		WT	mdx:utrn-/-	mdx:utrn-/-:sln+/-
Non SR	SR		Non SR	SR		Non SR	SR			SLN				SERCA2a				RyR
88.5767	92.2257		60.5821	45.7174		79.8561	83.9191			1.0002	5.28618	1.76129		1.0007	0.365775	0.712243		1.0001	0.655144	0.697502
85.5086	89.2234		66.3644	46.9416		79.5829	82.6724			0.992199	7.66678	0.742457		0.958632	0.408407	0.315807		0.933223	0.500774	0.303965
83.08	84.5037		56.0157	49.3457		70.136	69.7767			1.0078	3.43087	1.34682		1.04137	0.173545	0.038567		1.06678	0.087658	0.030278

## Sheet: S. Figure 1
S. Figure 1b					S. Figure 1c
WT	mdx:utrn-/-	mdx:utrn-/-:sln+/-			WT	mdx:utrn-/-	mdx:utrn-/-:sln+/-
1.60922	1.33531	1.51724			0.413793	0.707965	0.453333
1.68878	1.31916	1.68584			0.409774	0.689076	0.447205
1.65265	1.21352	1.48872			0.396552	0.65	0.470199
1.6687	1.24109	1.52516			0.403614	0.671429	0.489209
1.67729	1.27337	1.37702			0.38255	0.707317	0.525926
1.73593		1.51308			0.408163		0.492857

## Sheet: S. Figure 2
S. Figure 2d
WT	mdx:utrn-/-	mdx:utrn-/-:sln+/-
0.05	3.5616	1.18525
0.234	5.93983	1.0955
0.124	2.302	1.282
0.0934	5.0654	1.50825
0.07546	3.459	1.64175
		1.2174

## Sheet: S. Figure 3
S. Figure 3b					S. Figure 3c					S. Figure 3d					S. Figure 3e					S. Figure 3f
WT	mdx:utrn-/-	mdx:utrn-/-:sln+/-			WT	mdx:utrn-/-	mdx:utrn-/-:sln+/-			WT	mdx:utrn-/-	mdx:utrn-/-:sln+/-			WT	mdx:utrn-/-	mdx:utrn-/-:sln+/-			WT	mdx:utrn-/-	mdx:utrn-/-:sln+/-
0.826052	3.18562	1.30981			1.12214	0.8155	0.651709			1.04407	1.10829	0.948431			1.05293	1.06278	1.16424			1.21042	0.836446	0.92771
1.17395	4.07239	0.926818			0.877858	0.744176	0.937132			0.955928	1.10268	0.934751			0.947069	1.20173	1.4726			0.789578	0.995367	1.32324
0.826052	3.18562	1.30981			1.00399	0.900279	0.759719			1.02674	0.941751	1.12555			1.01442	1.03153	1.07159			1.02933	0.982744	1.08192
1.17395	4.07239	0.926818			0.996007	0.830597	0.896263			0.973256	1.02373	1.2435			0.985576	1.06749	1.1934			0.970673	0.960466	0.998558

## Sheet: S. Figure 5
S. Figure 5b					S. Figure 5c					S. Figure 5d
WT	mdx:utrn-/-	mdx:utrn-/-:sln+/-			WT	mdx:utrn-/-	mdx:utrn-/-:sln+/-			WT	mdx:utrn-/-	mdx:utrn-/-:sln+/-
0.806173	0.987053	0.969958			1.08404	0.889616	0.888955			1.1365	0.777282	0.940525
1.19383	1.01866	1.37241			0.915961	0.831938	1.07484			0.863501	1.02803	1.5118
1.072	0.974091	1.10875			1.10028	1.17088	1.14438			0.967235	1.25818	0.983596
0.927998	1.06182	1.10211			0.899721	0.919776	0.92128			1.03276	0.742407	1.21563

[truncated: 3 more sheets: S. Figure 6, S. Figure 8, S. Table 1]
